# Supplementary material for: The Cosmos Collaborative: A Vendor-Facilitated Electronic Health Record Data Aggregation Platform
Source: ACI open. Author manuscript; Available in PMC 2022 Jan 20. (PMC8775787; doi:10.1055/s-0041-1731004)
Supplement: Antibiotic RxNorm codes [file NIHMS1762373-supplement-Antibiotic_RxNorm_codes.csv]

Code
1000024
1007769
1009148
10109
10110
101299
1013659
1013662
1013665
1014018
1014022
1014024
10167
10171
10180
10207
102714
102740
102760
102773
102774
102775
102781
102785
102787
102789
103872
103873
103899
10395
1039654
1039657
1040004
1040005
1040008
1040009
1040012
1040014
1040016
1043022
1043025
1043030
1043031
1043464
1044196
1047505
1050108
1050111
1050112
1050115
105079
105084
105085
105126
105128
105130
105170
105171
105174
105175
105176
105185
105186
105187
105202
105207
105211
105212
105213
105214
105221
105222
105225
105226
105229
105235
105237
105239
105245
105253
105260
105264
105278
105279
105283
105294
105295
105301
105313
105314
105315
105318
10591
106016
10627
106356
106849
106876
10829
10831
108395
108404
108405
108478
108532
108533
1087783
1087788
108804
108805
108806
108807
108808
108811
1088117
108837
108901
1090038
1090041
1091
1091336
1094180
1094182
1094467
1094908
1094911
1101016
1101019
1101052
1101055
1111103
1111106
1111107
1111110
11124
1113012
1113013
1117522
1117525
113588
113931
11415
1147835
1148107
1148395
1150984
115423
119771
121243
1232413
1232418
1233536
1233540
1244762
1246235
1272
128781
128789
128790
1291986
1291987
1293338
1293342
1294619
1294621
1297879
1302651
1314764
133008
135097
135098
1359478
1359508
1359892
1372999
1373014
1373016
1374569
1374570
1374573
1374574
1376489
1376493
138099
139462
139896
140108
141963
142135
1423080
1423082
142438
142440
142446
142447
1482908
1482912
1486191
1489932
1489934
1492043
1492047
150654
150821
150822
151088
151239
151312
151338
151399
151442
151496
151508
151512
151517
151540
151565
151567
151593
151664
151687
151714
151737
151738
151803
151856
151920
151927
151959
152001
152024
152031
152032
152056
152059
152122
152276
152309
152328
152354
152411
152422
152423
152495
152653
152654
152655
152854
153148
153149
153150
153432
153499
153500
153544
153545
153546
153547
153559
153560
153561
153590
153677
153678
153924
1540026
1540030
1541233
1542813
1542815
1542835
1543736
1543946
1543953
1543955
1545033
1545034
1545035
1545036
1545984
1546038
1546040
1596026
1596030
1596450
1604332
1608321
1608322
1608327
1608328
1608333
1608811
1608815
161623
1648755
1648759
1649401
1649405
1649425
1649429
1649988
1649990
1650030
1650142
1650143
1650444
1650446
1652673
1656313
1656316
1656318
1656320
1657341
1657343
1657361
1657362
1659131
1659134
1659137
1659139
1659149
1659151
1659278
1659281
1659283
1659285
1659287
1659289
1659292
1659294
1659592
1659595
1659598
1659600
1661466
1661559
1661560
1661567
1664981
1664984
1664986
1664988
1665005
1665008
1665021
1665023
1665046
1665050
1665052
1665060
1665088
1665091
1665093
1665095
1665097
1665099
1665102
1665105
1665107
1665109
1665210
1665212
1665214
1665227
1665229
1665444
1665447
1665449
1665451
1665497
1665504
1665507
1665508
1665515
1665516
1665517
1665518
1665519
1666093
1666098
1666542
1666545
1668238
1668240
1668264
1668267
17128
1721310
1721314
1721315
1721429
1721434
1721458
1721460
1721473
1721474
1721475
1721476
1722916
1722919
1722921
1722934
1722937
1722939
1722941
1726204
1726207
1726214
1726216
1731542
1731725
1731729
1734683
1734686
1737244
1737245
1737578
1737579
1737581
1737582
1739998
1743286
1743557
1798276
1804743
1804746
1804748
1804750
1806943
1807508
1807510
1807511
1807513
1807516
1807518
1809083
1857911
1857913
1857915
1857917
1857921
1857925
18631
1867692
1867697
1870193
1870631
1870633
1870650
1870676
1870681
1870685
1870686
190376
1926466
1926470
1941484
1941489
194279
19552
196201
196474
196499
197367
197368
197449
197450
197451
197452
197453
197454
197511
197512
197516
197517
197518
197533
197534
197551
197557
197558
197595
197596
197633
197650
197698
197699
197700
197701
197736
197984
197985
198044
198048
198049
198050
198200
198201
198202
198203
198228
198231
198235
198250
198251
198252
198332
198333
198334
198335
198384
198395
198396
198420
1987
199026
199027
199055
199264
199370
1996246
199884
199885
199886
2000127
2000128
2000133
2000134
2000136
2001759
200346
201025
201026
201027
201028
201029
201030
201031
201814
201828
201831
201848
201849
201850
201860
201867
201868
201882
201883
201891
201899
201900
201901
202125
202243
202248
202368
202392
202393
202396
202404
202416
202418
202458
202561
202607
202608
202609
202610
202612
202614
202615
202616
202617
202618
202715
202796
202807
202808
202813
202826
202862
202863
202866
202869
202931
202953
202954
202975
202985
203054
203115
203117
203118
203122
203133
203134
203141
203167
203171
203172
203183
203195
203197
203252
203253
203418
203421
203422
203482
203483
203498
203500
203511
203512
203514
203563
203565
203573
203635
203661
203669
203729
203791
203803
203952
203967
203968
203969
203970
203972
203974
203975
204009
204039
204040
204042
204043
204044
204096
204144
204146
204176
204190
204225
204509
2045135
2045140
2045893
2045898
2045900
204699
20481
204844
204871
20489
20492
204929
20493
2049888
2049890
2049891
205604
205608
205615
205618
205619
205621
205761
205763
205764
205765
205769
205770
205771
205782
205787
205788
205807
205808
205809
205810
205811
205812
205813
205814
205816
205819
205827
205833
205834
205842
205843
2058529
205857
205860
205863
205866
2058953
205964
206073
206074
206075
206076
206077
206078
206080
206184
206185
206186
206288
206298
206404
206405
206407
206408
206409
206410
206411
206414
206415
206422
206423
206424
206430
206433
206698
206702
206734
206735
206951
206952
206960
206979
206982
206983
206986
206987
207106
207107
207108
207112
207208
207209
207210
207286
207287
207288
207289
207290
207291
207292
207352
207353
207354
207355
207356
207357
207358
207362
207364
207436
20767
207775
207777
207790
207791
207794
207882
208128
208129
208130
208131
208132
208133
208136
208180
208199
208392
208402
208403
208406
208416
208417
208419
208421
208451
208556
208557
208630
208631
208633
208812
208814
208815
209262
209263
209264
209288
210525
210537
210540
210541
2106642
2106643
2106648
211
2110498
2110503
2110505
211273
211307
211309
211361
211362
211396
211511
211568
211577
211685
211815
211816
211919
211974
211979
211996
212037
212054
212057
212074
212075
21212
212148
21216
212297
212298
212299
212300
212306
212329
212330
212331
212338
212339
212340
212446
212797
213111
213112
213194
213199
213201
213224
213226
213589
213590
213751
213823
213824
213825
213828
213839
213840
213885
213891
213894
213895
213896
213927
214047
214048
214064
214066
214071
214072
214074
214077
214078
214662
214904
214913
214923
214937
215071
215207
215248
215250
215500
215504
215545
215591
215670
215674
215682
215721
215798
215921
215922
215926
215948
215950
215997
216023
216034
216035
216087
216091
216101
216159
216259
216310
216428
216479
216727
216733
216734
216806
216814
216828
216845
216852
216962
216964
216966
217133
217228
217326
217327
217331
2176
2177
217829
217892
217936
217988
217992
2180
218021
218121
218151
218217
218343
218345
218346
218432
2185
218589
2186
218645
2187
218745
218778
218853
218878
2189
219025
2191
219146
219170
2193
219314
2194
219411
219478
219678
219679
219701
219728
220087
220091
220094
220106
220141
220280
220329
220333
220352
220353
2205618
220667
220684
220702
220753
220767
220768
220803
220952
221000
221071
221167
22299
2231
224901
224922
224975
225110
225130
225529
225533
225616
225646
225647
225742
2257674
225818
225828
225918
226126
226204
226233
226313
226827
227291
227450
227475
227603
227653
227747
227789
228750
229367
229369
231828
2348
235552
235559
235851
236058
236594
23663
239186
239187
239189
239190
239200
239202
239204
239208
239209
239210
239211
239212
239240
240447
240741
240984
242800
242816
242825
24347
24351
244967
248656
25033
25037
252432
2540
2551
2582
258211
258353
259290
260345
260375
260389
261091
261306
261339
261353
261359
261456
261466
261620
261691
261710
262086
262091
262221
2625
267257
2708
274786
28031
281942
282363
282383
282446
283535
284215
284313
284481
284487
284689
284785
284815
284854
285012
285094
285098
287531
29561
29652
3007
304885
308207
308208
308210
308212
308459
308460
308461
308466
308467
308468
309040
309041
309042
309043
309044
309045
309047
309048
309049
309052
309053
309054
309055
309056
309057
309058
309065
309066
309067
309068
309070
309071
309072
309074
309075
309076
309077
309078
309079
309080
309081
309082
309083
309084
309085
309086
309087
309090
309091
309092
309093
309095
309096
309097
309098
309099
309100
309101
309110
309112
309113
309114
309115
309172
309174
309292
309304
309308
309309
309310
309321
309322
309329
309335
309336
309339
309372
310026
310027
310029
310030
310154
310155
310157
310352
310353
310473
310474
310475
310476
310477
3108
311204
311214
311215
311296
311342
311345
311347
311549
311681
311683
311787
311895
311896
311897
311989
311992
311994
311995
312032
312442
312443
312444
312446
312447
312821
313115
313134
313137
313251
313252
313254
313401
313402
313403
313404
313405
313416
313570
313571
313572
313574
313799
313800
313819
313888
313890
313920
313922
313925
313926
313929
313945
313996
314106
314108
314197
315090
315178
315209
3154
317127
318338
320493
323556
325642
325887
3356
338272
341018
342904
342960
343049
34482
346206
346226
346292
348506
348719
349434
349435
351127
351156
351209
351239
351374
351439
351454
351455
351456
351457
351458
351459
351477
351479
351619
351620
351772
351936
351988
351997
352068
352172
352218
352219
352220
352455
352539
352546
352548
352623
352721
352827
352830
353018
353020
353045
353046
353107
353445
353525
353604
353610
353615
353619
35619
356743
356772
359385
359465
360901
3640
3710
37617
379128
38283
384455
384929
386254
388
388510
401981
402085
402429
402971
402973
403136
403840
403920
404094
404460
404528
404592
404652
404942
404965
4053
405392
4055
4056
40595
406524
406696
407888
409823
415868
415869
419849
429662
434018
4450
4550
4616
465355
466542
470038
47181
472697
476193
476322
476325
476327
476576
476623
477391
47835
47998
48305
487070
496585
539712
539741
539786
539789
539819
539822
540131
540134
540310
540313
540572
540575
540582
540704
540707
540759
540762
540764
540914
540921
540960
540963
540965
540969
540977
541036
541052
541053
541056
541060
541067
541589
541592
541755
541758
541870
541951
541953
542599
543676
543678
543682
543963
543966
543972
543974
544147
544155
544158
544183
544185
544195
544198
544445
544509
544738
54476
544837
544840
545119
546624
55672
562058
562266
562707
562804
56710
5690
577378
57773
581285
581374
581531
581571
581574
581575
581577
581578
581580
581583
581584
581614
583048
583051
583178
583282
583482
583520
584198
584201
584531
584543
597298
597761
597808
597823
598006
598022
602175
602786
602855
603086
6038
605173
605264
606381
6099
6101
617754
617817
620216
628527
628530
629319
629322
629324
629695
629697
629699
630683
630820
631354
631357
636559
637173
637175
637560
637562
6387
6398
643822
645617
645639
645943
656855
656858
662411
665019
665022
66955
670173
670176
670263
6832
685543
685574
685576
685578
686355
686363
686383
686385
686389
686398
686400
686402
686405
686418
686420
686424
687204
687211
687216
688236
6922
6979
6980
700408
700410
701680
701916
702296
705008
705862
706461
706869
723
7233
72611
727248
727451
727452
7276
728207
728223
728225
728648
729201
729203
730065
731564
731566
731567
731568
731570
731571
731575
731577
732
733
74169
74170
744808
744809
744812
745300
745302
745303
745309
7454
745462
745464
745560
746683
748743
748746
748748
748750
749780
749783
750149
750152
750155
750157
750172
750832
750836
750839
7517
755490
756216
757460
757462
757464
757466
757968
757969
759721
76162
7623
762390
762417
762420
7646
78903
789980
790300
790302
794785
795712
795852
795853
796301
796484
796486
796488
796490
796492
7972
797272
797447
7980
7982
7983
7984
799048
800493
801150
801153
808917
808921
8096
8120
81507
81953
81981
81982
81993
82012
82036
82100
82122
82128
823995
823998
823999
824002
82808
828539
828541
828755
828757
830202
830602
830605
83099
831418
83175
833164
833172
833173
8339
834040
834046
834048
834051
834054
834059
834061
834063
834065
834067
834069
834071
834073
834076
834080
834082
834085
834090
834092
834095
834098
834100
834102
834104
834106
834108
834110
834112
834114
834116
834118
835341
835342
83682
846100
846101
847360
847362
847365
848114
848119
848121
848957
849572
849580
849582
853014
853017
853023
853066
8536
854220
856664
856666
856824
858062
858064
858372
858374
860441
860777
861029
861061
861379
861381
861383
861385
861416
861417
863538
863600
863603
863606
863626
876426
876429
876430
876433
882539
882543
882546
884251
884254
884310
884313
884316
884319
890859
890862
891294
892111
892779
892782
892784
895381
895384
895915
895916
895924
897288
8987
901187
901190
901399
901401
901610
901611
901614
904288
904323
905341
905343
905347
905349
91075
91080
92156
92763
9384
94185
94186
94187
94188
9449
94794
9522
967385
967388
9793
984078
984082
9853
9863
9864
9893
9900
9907
991474
991479
992150
992152
992153
992155
992164
992184
992186
992413
992414
992417
993109
993111
995906
997632
997634
997637
997656
997665
997999
998001
998004
998006
998139
998141
998144
998239
998241
998258
998261
998355
998357
998359
998361
998756
998758
